# Supplementary material for: Closed-Loop Controlled Fluid Administration Systems: A Comprehensive Scoping Review
Source: J Pers Med. 2022 Jul 18;12(7):1168. doi: 10.3390/jpm12071168 (PMC9315597; doi:10.3390/jpm12071168)
Supplement: Supplementary file 1 [file jpm-12-01168-s001.zip]

Archive with 1 entries (1 files):
- jpm-1765413-supplementary.pdf
